# Supplementary material for: Goondapyrones A–J: Polyketide α and γ Pyrone Anthelmintics from an Australian Soil-Derived Streptomyces sp
Source: Antibiotics (Basel). 2024 Oct 18;13(10):989. doi: 10.3390/antibiotics13100989 (PMC11505385; doi:10.3390/antibiotics13100989)
Supplement: Supplementary file 1 [file antibiotics-13-00989-s001.zip]

Archive with 1 entries (1 files):
- antibiotics-3236617-supplementary.pdf
